# Supplementary material for: TMT-Based Quantitative Proteomics Analysis Reveals Differentially Expressed Proteins between Different Sources of hMSCs
Source: Int J Mol Sci. 2023 Aug 31;24(17):13544. doi: 10.3390/ijms241713544 (PMC10488246; doi:10.3390/ijms241713544)
Supplement: Supplementary file 1 [file ijms-24-13544-s001.zip]

Archive with 1 entries (1 files):
- ijms-2548015-supplementary.pdf
